# Supplementary material for: Understanding Anxiety Symptoms of Mood Disorders Across Bipolar and Major Depressive Disorder Using Network Analysis
Source: Medicina (Kaunas). 2025 Dec 18;61(12):2245. doi: 10.3390/medicina61122245 (PMC12734980; doi:10.3390/medicina61122245)
Supplement: Supplementary file 1 [file medicina-61-02245-s001.zip]

Archive with 1 entries (1 files):
- medicina-4033794-supplementary.pdf
